# Supplementary material for: HCCS Serves as Potential Prognostic Biomarker and Therapeutic Target in Human Breast Cancer
Source: Int J Breast Cancer. 2025 Dec 5;2025:6717594. doi: 10.1155/ijbc/6717594 (PMC12752879; doi:10.1155/ijbc/6717594)
Supplement: Supplementary file 1 — Supporting Information Additional supporting information can be found online in the Supporting Information section. Figure S1. Overview of HCCS gene expression in different human tissue samples. Figure S2. Differential HCCS expression in TCGA cancer data sets. Figure S3. HCCS expression with immune infiltration profile in breast cancer subtypes. Figure S4. Protein–protein interaction network of HCCS. [file IJBC-2025-6717594-s001.zip]

Archive with 2 entries (2 files):
- Supporting information__IJBC.docx
- HCCS_Figures_IJBC_Log2_Supplemenatary.pptx
